# Supplementary material for: Extreme Gradient Boosting Tuned with Metaheuristic Algorithms for Predicting Myeloid NGS Onco-Somatic Variant Pathogenicity
Source: Bioengineering (Basel). 2023 Jun 23;10(7):753. doi: 10.3390/bioengineering10070753 (PMC10376905; doi:10.3390/bioengineering10070753)
Supplement: Supplementary file 1 [file bioengineering-10-00753-s001.zip]

Archive with 1 entries (1 files):
- bioengineering-2428084-supplementary.xls
