# Supplementary material for: Extreme Gradient Boosting Tuned with Metaheuristic Algorithms for Predicting Myeloid NGS Onco-Somatic Variant Pathogenicity
Source: Bioengineering (Basel). 2023 Jun 23;10(7):753. doi: 10.3390/bioengineering10070753 (PMC10376905; doi:10.3390/bioengineering10070753)
Supplement: Supplementary file 1 [file bioengineering-10-00753-s001.zip › bioengineering-2428084-supplementary.xls]

## Sheet: run24012023b_all
Genes	Coding	protdesc	IsMut	XGBoost DE	UMD Predictor	Varsome	CGI
DNMT3A	c.1266G>A	p.Leu422=	0	benign	Polymorphism	Benign	passenger
DNMT3A	c.1097G>A	p.Arg366His	1	Likely pathogenic	Pathogenic	Uncertain	Driver
DNMT3A	c.-37CA>A	p.?	0	uncertain	NA	Benign	Passenger
GATA2	c.15C>G	p.Pro5=	0	benign	Polymorphism	Benign	Passenger
TET2	c.2730_2731insCA	p.Ala911GlnfsTer11	1	pathogenic	NA	Pathogenic	Driver
TET2	c.5162T>G	p.Leu1721Trp	0	benign	Polymorphism	Benign	Passenger
EZH2	c.*22CT>T	p.?	0	benign	NA	Benign	Passenger
JAK2	c.1849G>T	p.Val617Phe	1	pathogenic	Polymorphism	Pathogenic	Passenger
TP53	c.215C>G	p.Pro72Arg	0	benign	Polymorphism	Benign	Passenger
SRSF2	c.144C>T	p.Asp48=	0	benign	Polymorphism	uncertain	non affecting
SRSF2	c.-143G>A	p.?	0	benign	NA	Benign	Passenger
SRSF2	c.-161C>T	p.?	0	benign	NA	Benign	Passenger
CEBPA	c.672C>T	p.His224=	0	benign	Polymorphism	Benign	Passenger
CEBPA	c.564_566del	p.Pro189del	0	benign	NA	Uncertain	Passenger
CEBPA	c.311G>A	p.Gly104Asp	0	benign	Polymorphism	Likely Benign	Passenger
CEBPA	c.295_297del	p.Gly104del	0	benign	NA	Like Pathogenic	Passenger
ASXL1	c.2444T>C	p.Leu815Pro	0	benign	Polymorphism	Benign	Passenger
TET2	c.1064G>A	p.Gly355Asp	0	benign	Polymorphism	Benign	Passenger
TET2	c.4553C>A	p.Ser1518Ter	1	pathogenic	Pathogenic	Uncertain	Driver
TET2	c.5284A>G	p.Ile1762Val	0	benign	Polymorphism	Benign	Passenger
EZH2	c.*22CT>T	p.?	0	benign	NA	Benign	Passenger
TP53	c.215C>G	p.Pro72Arg	0	benign	Polymorphism	Benign	Passenger
SRSF2	c.144C>T	p.Asp48=	0	benign	Polymorphism	uncertain	non affecting
SRSF2	c.-161C>T	p.?, p.?	0	benign	NA	Benign	Passenger
CEBPA	c.564_566del	p.Pro189del	0	benign	NA	Uncertain	Passenger
CEBPA	c.295_297del	p.Gly104del	0	benign	NA	Uncertain	Passenger
ASXL1	c.1854dup	p.Ala619SerfsTer16	1	pathogenic	NA	Like Pathogenic	Driver
ASXL1	c.2444T>C	p.Leu815Pro	0	benign	Polymorphism	Benign	passenger
DNMT3A	c.1266G>A	p.Leu422=	0	benign	Polymorphism	Benign	passenger
DNMT3A	c.27_28insT	p.Gly10TrpfsTer55	0	benign	NA	Like Pathogenic	driver
DNMT3A	c.27C>T	p.Pro9=	0	benign	Polymorphism	Benign	passenger
GATA2	c.490G>A	p.Ala164Thr	0	benign	Polymorphism	Benign	Passenger
GATA2	c.15C>G	p.Pro5=	0	benign	Polymorphism	Benign	Passenger
KIT	c.1621A>C	p.Met541Leu	0	benign	Polymorphism	Benign	Passenger
TET2	c.100C>T	p.Leu34Phe	0	benign	Polymorphism	Benign	Passenger
TET2	c.652G>A	p.Val218Met	0	benign	Polymorphism	Benign	Passenger
TET2	c.5333A>G	p.His1778Arg	0	benign	Polymorphism	Benign	Passenger
EZH2	c.*22CT>T	p.?	0	benign	NA	Benign	Passenger
TP53	c.215C>G	p.Pro72Arg	0	benign	Polymorphism	Benign	Passenger
SRSF2	c.144C>T	p.Asp48=	0	benign	Polymorphism	uncertain	non affecting
CEBPA	c.690G>T	p.Thr230=	0	benign	Polymorphism	Benign	Passenger
CEBPA	c.564_566del	p.Pro189del	0	benign	NA	Uncertain	Passenger
ASXL1	c.2444T>C	p.Leu815Pro	0	benign	Polymorphism	Benign	passenger
RUNX1	c.*27C>A	p.?	0	likely benign	NA	Benign	non affecting
CXCR4	c.783C>T	p.Ile261=	0	benign	Polymorphism	Benign	passenger
GATA2	c.564G>C	p.Thr188=	0	benign	Polymorphism	Benign	Passenger
GATA2	c.15C>G	p.Pro5=	0	benign	Polymorphism	Benign	Passenger
JAK2	c.1849G>T	p.Val617Phe	1	pathogenic	Polymorphism	Pathogenic	Passenger
TP53	c.215C>G	p.Pro72Arg	0	benign	Polymorphism	Benign	Passenger
CEBPA	c.690G>T	p.Thr230=	0	benign	Polymorphism	Benign	passenger
CEBPA	c.564_566del	p.Pro189del	0	benign	NA	Uncertain	Passenger
CEBPA	c.295_297del	p.Gly104del	0	benign	NA	Like Pathogenic	Passenger
ASXL1	c.2444T>C	p.Leu815Pro	0	benign	Polymorphism	Benign	passenger
ASXL1	c.3759T>C	p.Ser1253=	0	benign	Polymorphism	Benign	passenger
ASXL1	c.*22A>G	p.?	0	likely benign	NA	Benign	passenger
ASXL1	c.*90T>C	p.?	0	likely benign	NA	Benign	passenger
RUNX1	c.*27C>A	p.?	0	uncertain	NA	Benign	non affecting
DNMT3A	c.1266G>A	p.Leu422=	0	benign	Polymorphism	Benign	passenger
CXCR4	c.414C>T	p.Ile138=	0	benign	Polymorphism	Benign	passenger
GATA2	c.490G>A	p.Ala164Thr	0	benign	Polymorphism	Benign	Passenger
GATA2	c.15C>G	p.Pro5=	0	benign	Polymorphism	Benign	Passenger
TET2	c.5162T>G	p.Leu1721Trp	0	benign	Polymorphism	Benign	Passenger
EZH2	c.*22CT>T	p.?	0	benign	NA	Benign	Passenger
EZH2	c.553G>C	p.Asp185His	0	benign	Probable polymorphism	Benign	Passenger
TP53	c.639A>G	p.Arg213=	0	likely benign	Polymorphism	Benign	Passenger
TP53	c.215C>G	p.Pro72Arg	0	benign	Polymorphism	Benign	Passenger
SRSF2	c.144C>T	p.Asp48=	0	benign	Polymorphism	uncertain	non affecting
CEBPA	c.775G>A	p.Ala259Thr	0	likely benign	Probable polymorphism	Benign	Passenger
CEBPA	c.564_566del	p.Pro189del	0	benign	NA	Uncertain	Passenger
CEBPA	c.295_297del	p.Gly104del	0	benign	NA	Like Pathogenic	Passenger
ASXL1	c.2251G>A	p.Val751Ile	0	likely benign	Polymorphism	Benign	Passenger
ASXL1	c.3973C>T	p.Leu1325Phe	0	likely benign	Polymorphism	Benign	Passenger
RUNX1	c.*27C>A	p.?	0	likely benign	NA	Benign	non affecting
DNMT3A	c.1266G>A	p.Leu422=	0	benign	Polymorphism	Benign	passenger
GATA2	c.490G>A	p.Ala164Thr	0	benign	Polymorphism	Benign	Passenger
GATA2	c.15C>G	p.Pro5=	0	benign	Polymorphism	Benign	Passenger
EZH2	c.*22CT>T	p.?	0	benign	NA	Benign	Passenger
TP53	c.215C>G	p.Pro72Arg	0	benign	Polymorphism	Benign	Passenger
SRSF2	c.144C>T	p.Asp48=	0	benign	Polymorphism	uncertain	non affecting
SRSF2	c.-161C>T	p.?	0	benign	NA	Benign	Passenger
CALR	c.1154A>C	p.Lys385Thr	0	Pathogenic	Probably pathogenic	Benign	Passenger
CEBPA	c.690G>T	p.Thr230=	0	benign	Polymorphism	Benign	Passenger
CEBPA	c.564_566del	p.Pro189del	0	benign	NA	Uncertain	Passenger
CEBPA	c.295_297del	p.Gly104del	0	benign	NA	Like Pathogenic	Passenger
ASXL1	c.2444T>C	p.Leu815Pro	0	benign	Polymorphism	Benign	passenger
ASXL1	c.3759T>C	p.Ser1253=	0	benign	Polymorphism	Benign	passenger
ASXL1	c.*22A>G	p.?	0	likely benign	NA	Benign	passenger
ASXL1	c.*90T>C	p.?	0	uncertain	NA	Benign	passenger
CALR	c.1154delinsTTTGTC	p.Lys385IlefsTer47	1	pathogenic	NA	NA	Driver
